# Supplementary material for: Variant-divergent death: Omicron intensifies bystander T-cell apoptosis via GDF15–BCL2L13
Source: Cell Death Discov. 2026 Mar 28;12:201. doi: 10.1038/s41420-026-03079-x (PMC13150034; doi:10.1038/s41420-026-03079-x)
Supplement: Supplementary file 3 — FACs_original data [file 41420_2026_3079_MOESM3_ESM.zip]

Archive with 12 entries (11 files):
- FACs original data/
- FACs original data/5E 5F  statistical data.xls
- FACs original data/5E 5F original  flow cytometry data.acs
- FACs original data/5J 5K original  flow cytometry data.acs
- FACs original data/Fig 4C 4D  statistical data.xls
- FACs original data/Fig 4C 4D original  flow cytometry data.acs
- FACs original data/Fig 4E 4F original  flow cytometry data.acs
- FACs original data/Fig 4E 4F statistical data.xls
- FACs original data/Fig 4E 4F副本.acs
- FACs original data/Fig 4G 4H original  flow cytometry data.acs
- FACs original data/Fig 4G 4H statistical data.xls
- FACs original data/Fig 5J 5K statistical data.xls
