# Supplementary material for: Variant-divergent death: Omicron intensifies bystander T-cell apoptosis via GDF15–BCL2L13
Source: Cell Death Discov. 2026 Mar 28;12:201. doi: 10.1038/s41420-026-03079-x (PMC13150034; doi:10.1038/s41420-026-03079-x)
Supplement: Supplementary file 3 — FACs_original data [file 41420_2026_3079_MOESM3_ESM.zip › FACs original data/5E 5F statistical data.xls]

## Sheet: Sheet0
Depth	Name	Statistic	#Cells
	Con_1.fcs		10992
>	Con_1.fcs/all events	95	10441
> >	Con_1.fcs/all events/Single Cells	98.5	10280
> > >	Con_1.fcs/all events/Single Cells/Q1: Annexin V- , Comp-Propidium Iodide-A+	0.59	61
> > >	Con_1.fcs/all events/Single Cells/Q2: Annexin V+ , Comp-Propidium Iodide-A+	2.56	263
> > >	Con_1.fcs/all events/Single Cells/Q3: Annexin V+ , Comp-Propidium Iodide-A-	23.1	2372
> > >	Con_1.fcs/all events/Single Cells/Q4: Annexin V- , Comp-Propidium Iodide-A-	73.8	7584
	Con_2.fcs		10256
>	Con_2.fcs/all events	94	9643
> >	Con_2.fcs/all events/Single Cells	98.4	9488
> > >	Con_2.fcs/all events/Single Cells/Q1: Annexin V- , Comp-Propidium Iodide-A+	0.62	59
> > >	Con_2.fcs/all events/Single Cells/Q2: Annexin V+ , Comp-Propidium Iodide-A+	2.47	234
> > >	Con_2.fcs/all events/Single Cells/Q3: Annexin V+ , Comp-Propidium Iodide-A-	22.5	2131
> > >	Con_2.fcs/all events/Single Cells/Q4: Annexin V- , Comp-Propidium Iodide-A-	74.5	7064
	Con_3.fcs		10096
>	Con_3.fcs/all events	93.6	9446
> >	Con_3.fcs/all events/Single Cells	98.6	9310
> > >	Con_3.fcs/all events/Single Cells/Q1: Annexin V- , Comp-Propidium Iodide-A+	0.6	56
> > >	Con_3.fcs/all events/Single Cells/Q2: Annexin V+ , Comp-Propidium Iodide-A+	2.7	251
> > >	Con_3.fcs/all events/Single Cells/Q3: Annexin V+ , Comp-Propidium Iodide-A-	23.2	2159
> > >	Con_3.fcs/all events/Single Cells/Q4: Annexin V- , Comp-Propidium Iodide-A-	73.5	6844
	OE_1.fcs		11496
>	OE_1.fcs/all events	84	9660
> >	OE_1.fcs/all events/Single Cells	97.3	9400
> > >	OE_1.fcs/all events/Single Cells/Q1: Annexin V- , Comp-Propidium Iodide-A+	1.61	151
> > >	OE_1.fcs/all events/Single Cells/Q2: Annexin V+ , Comp-Propidium Iodide-A+	17.9	1680
> > >	OE_1.fcs/all events/Single Cells/Q3: Annexin V+ , Comp-Propidium Iodide-A-	25.1	2363
> > >	OE_1.fcs/all events/Single Cells/Q4: Annexin V- , Comp-Propidium Iodide-A-	55.4	5206
	OE_2.fcs		10696
>	OE_2.fcs/all events	81.8	8745
> >	OE_2.fcs/all events/Single Cells	97.2	8499
> > >	OE_2.fcs/all events/Single Cells/Q1: Annexin V- , Comp-Propidium Iodide-A+	1.86	158
> > >	OE_2.fcs/all events/Single Cells/Q2: Annexin V+ , Comp-Propidium Iodide-A+	19.1	1622
> > >	OE_2.fcs/all events/Single Cells/Q3: Annexin V+ , Comp-Propidium Iodide-A-	24.7	2101
> > >	OE_2.fcs/all events/Single Cells/Q4: Annexin V- , Comp-Propidium Iodide-A-	54.3	4618
	OE_3.fcs		11968
>	OE_3.fcs/all events	80.5	9633
> >	OE_3.fcs/all events/Single Cells	97.6	9404
> > >	OE_3.fcs/all events/Single Cells/Q1: Annexin V- , Comp-Propidium Iodide-A+	1.99	187
> > >	OE_3.fcs/all events/Single Cells/Q2: Annexin V+ , Comp-Propidium Iodide-A+	18.8	1766
> > >	OE_3.fcs/all events/Single Cells/Q3: Annexin V+ , Comp-Propidium Iodide-A-	25.2	2372
> > >	OE_3.fcs/all events/Single Cells/Q4: Annexin V- , Comp-Propidium Iodide-A-	54	5079
