# Supplementary material for: Variant-divergent death: Omicron intensifies bystander T-cell apoptosis via GDF15–BCL2L13
Source: Cell Death Discov. 2026 Mar 28;12:201. doi: 10.1038/s41420-026-03079-x (PMC13150034; doi:10.1038/s41420-026-03079-x)
Supplement: Supplementary file 3 — FACs_original data [file 41420_2026_3079_MOESM3_ESM.zip › FACs original data/Fig 4C 4D statistical data.xls]

## Sheet: Sheet0
Depth	Name	Statistic	#Cells
	Mock_1.fcs		2152
>	Mock_1.fcs/all events	91.6	1971
> >	Mock_1.fcs/all events/Single Cells	91	1794
> > >	Mock_1.fcs/all events/Single Cells/Q1: Annexin V- , Comp-Propidium Iodide-A+	0.61	11
> > >	Mock_1.fcs/all events/Single Cells/Q2: Annexin V+ , Comp-Propidium Iodide-A+	2.56	46
> > >	Mock_1.fcs/all events/Single Cells/Q3: Annexin V+ , Comp-Propidium Iodide-A-	14.4	258
> > >	Mock_1.fcs/all events/Single Cells/Q4: Annexin V- , Comp-Propidium Iodide-A-	82.4	1479
	Mock_2.fcs		1672
>	Mock_2.fcs/all events	87.7	1467
> >	Mock_2.fcs/all events/Single Cells	92.4	1356
> > >	Mock_2.fcs/all events/Single Cells/Q1: Annexin V- , Comp-Propidium Iodide-A+	0.44	6
> > >	Mock_2.fcs/all events/Single Cells/Q2: Annexin V+ , Comp-Propidium Iodide-A+	2.51	34
> > >	Mock_2.fcs/all events/Single Cells/Q3: Annexin V+ , Comp-Propidium Iodide-A-	14.3	194
> > >	Mock_2.fcs/all events/Single Cells/Q4: Annexin V- , Comp-Propidium Iodide-A-	82.7	1122
	Mock_3.fcs		2304
>	Mock_3.fcs/all events	91	2097
> >	Mock_3.fcs/all events/Single Cells	91.9	1928
> > >	Mock_3.fcs/all events/Single Cells/Q1: Annexin V- , Comp-Propidium Iodide-A+	0.26	5
> > >	Mock_3.fcs/all events/Single Cells/Q2: Annexin V+ , Comp-Propidium Iodide-A+	2.02	39
> > >	Mock_3.fcs/all events/Single Cells/Q3: Annexin V+ , Comp-Propidium Iodide-A-	13.7	264
> > >	Mock_3.fcs/all events/Single Cells/Q4: Annexin V- , Comp-Propidium Iodide-A-	84	1620
	Mock_4.fcs		1480
>	Mock_4.fcs/all events	90.2	1335
> >	Mock_4.fcs/all events/Single Cells	96	1281
> > >	Mock_4.fcs/all events/Single Cells/Q1: Annexin V- , Comp-Propidium Iodide-A+	0.23	3
> > >	Mock_4.fcs/all events/Single Cells/Q2: Annexin V+ , Comp-Propidium Iodide-A+	2.81	36
> > >	Mock_4.fcs/all events/Single Cells/Q3: Annexin V+ , Comp-Propidium Iodide-A-	10.5	135
> > >	Mock_4.fcs/all events/Single Cells/Q4: Annexin V- , Comp-Propidium Iodide-A-	86.4	1107
	Mock_5.fcs		648
>	Mock_5.fcs/all events	79.8	517
> >	Mock_5.fcs/all events/Single Cells	96.3	498
> > >	Mock_5.fcs/all events/Single Cells/Q1: Annexin V- , Comp-Propidium Iodide-A+	1.41	7
> > >	Mock_5.fcs/all events/Single Cells/Q2: Annexin V+ , Comp-Propidium Iodide-A+	5.42	27
> > >	Mock_5.fcs/all events/Single Cells/Q3: Annexin V+ , Comp-Propidium Iodide-A-	12.7	63
> > >	Mock_5.fcs/all events/Single Cells/Q4: Annexin V- , Comp-Propidium Iodide-A-	80.5	401
	WT_1.fcs		2256
>	WT_1.fcs/all events	74.1	1671
> >	WT_1.fcs/all events/Single Cells	92.9	1552
> > >	WT_1.fcs/all events/Single Cells/Q1: Annexin V- , Comp-Propidium Iodide-A+	2.26	35
> > >	WT_1.fcs/all events/Single Cells/Q2: Annexin V+ , Comp-Propidium Iodide-A+	17.8	276
> > >	WT_1.fcs/all events/Single Cells/Q3: Annexin V+ , Comp-Propidium Iodide-A-	14.9	232
> > >	WT_1.fcs/all events/Single Cells/Q4: Annexin V- , Comp-Propidium Iodide-A-	65	1009
	WT_2.fcs		3904
>	WT_2.fcs/all events	72.7	2839
> >	WT_2.fcs/all events/Single Cells	93	2639
> > >	WT_2.fcs/all events/Single Cells/Q1: Annexin V- , Comp-Propidium Iodide-A+	1.89	50
> > >	WT_2.fcs/all events/Single Cells/Q2: Annexin V+ , Comp-Propidium Iodide-A+	18.6	492
> > >	WT_2.fcs/all events/Single Cells/Q3: Annexin V+ , Comp-Propidium Iodide-A-	15.1	398
> > >	WT_2.fcs/all events/Single Cells/Q4: Annexin V- , Comp-Propidium Iodide-A-	64.4	1699
	WT_3.fcs		1928
>	WT_3.fcs/all events	72.8	1403
> >	WT_3.fcs/all events/Single Cells	92.7	1301
> > >	WT_3.fcs/all events/Single Cells/Q1: Annexin V- , Comp-Propidium Iodide-A+	2.08	27
> > >	WT_3.fcs/all events/Single Cells/Q2: Annexin V+ , Comp-Propidium Iodide-A+	16.8	219
> > >	WT_3.fcs/all events/Single Cells/Q3: Annexin V+ , Comp-Propidium Iodide-A-	18.8	244
> > >	WT_3.fcs/all events/Single Cells/Q4: Annexin V- , Comp-Propidium Iodide-A-	62.3	811
	WT_4.fcs		1648
>	WT_4.fcs/all events	75.1	1238
> >	WT_4.fcs/all events/Single Cells	95.4	1181
> > >	WT_4.fcs/all events/Single Cells/Q1: Annexin V- , Comp-Propidium Iodide-A+	2.37	28
> > >	WT_4.fcs/all events/Single Cells/Q2: Annexin V+ , Comp-Propidium Iodide-A+	19.5	230
> > >	WT_4.fcs/all events/Single Cells/Q3: Annexin V+ , Comp-Propidium Iodide-A-	11.3	133
> > >	WT_4.fcs/all events/Single Cells/Q4: Annexin V- , Comp-Propidium Iodide-A-	66.9	790
	WT_5.fcs		1272
>	WT_5.fcs/all events	72.9	927
> >	WT_5.fcs/all events/Single Cells	94.5	876
> > >	WT_5.fcs/all events/Single Cells/Q1: Annexin V- , Comp-Propidium Iodide-A+	1.83	16
> > >	WT_5.fcs/all events/Single Cells/Q2: Annexin V+ , Comp-Propidium Iodide-A+	17	149
> > >	WT_5.fcs/all events/Single Cells/Q3: Annexin V+ , Comp-Propidium Iodide-A-	17.6	154
> > >	WT_5.fcs/all events/Single Cells/Q4: Annexin V- , Comp-Propidium Iodide-A-	63.6	557
>	Omi_1.fcs/all events	70.7	1447
> >	Omi_1.fcs/all events/Single Cells	97.2	1406
> > >	Omi_1.fcs/all events/Single Cells/Q1: Annexin V- , Comp-Propidium Iodide-A+	2.77	39
> > >	Omi_1.fcs/all events/Single Cells/Q2: Annexin V+ , Comp-Propidium Iodide-A+	26	365
> > >	Omi_1.fcs/all events/Single Cells/Q3: Annexin V+ , Comp-Propidium Iodide-A-	12.3	173
> > >	Omi_1.fcs/all events/Single Cells/Q4: Annexin V- , Comp-Propidium Iodide-A-	59	829
	Omi_2.fcs		3304
>	Omi_2.fcs/all events	64	2116
> >	Omi_2.fcs/all events/Single Cells	94.9	2008
> > >	Omi_2.fcs/all events/Single Cells/Q1: Annexin V- , Comp-Propidium Iodide-A+	2.99	60
> > >	Omi_2.fcs/all events/Single Cells/Q2: Annexin V+ , Comp-Propidium Iodide-A+	21.8	437
> > >	Omi_2.fcs/all events/Single Cells/Q3: Annexin V+ , Comp-Propidium Iodide-A-	12.4	248
> > >	Omi_2.fcs/all events/Single Cells/Q4: Annexin V- , Comp-Propidium Iodide-A-	62.9	1263
	Omi_3.fcs		3016
>	Omi_3.fcs/all events	62.6	1888
> >	Omi_3.fcs/all events/Single Cells	94.6	1786
> > >	Omi_3.fcs/all events/Single Cells/Q1: Annexin V- , Comp-Propidium Iodide-A+	2.74	49
> > >	Omi_3.fcs/all events/Single Cells/Q2: Annexin V+ , Comp-Propidium Iodide-A+	23.2	414
> > >	Omi_3.fcs/all events/Single Cells/Q3: Annexin V+ , Comp-Propidium Iodide-A-	13.2	236
> > >	Omi_3.fcs/all events/Single Cells/Q4: Annexin V- , Comp-Propidium Iodide-A-	60.9	1087
	Omi_4.fcs		2728
>	Omi_4.fcs/all events	64.3	1753
> >	Omi_4.fcs/all events/Single Cells	94.6	1658
> > >	Omi_4.fcs/all events/Single Cells/Q1: Annexin V- , Comp-Propidium Iodide-A+	2.47	41
> > >	Omi_4.fcs/all events/Single Cells/Q2: Annexin V+ , Comp-Propidium Iodide-A+	20.7	343
> > >	Omi_4.fcs/all events/Single Cells/Q3: Annexin V+ , Comp-Propidium Iodide-A-	12.4	205
> > >	Omi_4.fcs/all events/Single Cells/Q4: Annexin V- , Comp-Propidium Iodide-A-	64.5	1069
	Omi_1.fcs		2048
	Omi_5.fcs		2728
>	Omi_5.fcs/all events	66.3	1810
> >	Omi_5.fcs/all events/Single Cells	96.2	1741
> > >	Omi_5.fcs/all events/Single Cells/Q1: Annexin V- , Comp-Propidium Iodide-A+	2.58	45
> > >	Omi_5.fcs/all events/Single Cells/Q2: Annexin V+ , Comp-Propidium Iodide-A+	22.1	385
> > >	Omi_5.fcs/all events/Single Cells/Q3: Annexin V+ , Comp-Propidium Iodide-A-	11.8	205
> > >	Omi_5.fcs/all events/Single Cells/Q4: Annexin V- , Comp-Propidium Iodide-A-	63.5	1106
