# Supplementary material for: Variant-divergent death: Omicron intensifies bystander T-cell apoptosis via GDF15–BCL2L13
Source: Cell Death Discov. 2026 Mar 28;12:201. doi: 10.1038/s41420-026-03079-x (PMC13150034; doi:10.1038/s41420-026-03079-x)
Supplement: Supplementary file 3 — FACs_original data [file 41420_2026_3079_MOESM3_ESM.zip › FACs original data/Fig 4E 4F statistical data.xls]

## Sheet: Sheet0
Depth	Name	Statistic	#Cells
	Mock_1.fcs		4208
>	Mock_1.fcs/all events	79	3325
> >	Mock_1.fcs/all events/Single Cells	97.3	3234
> > >	Mock_1.fcs/all events/Single Cells/Q1: Annexin V- , Comp-Propidium Iodide-A+	32.4	1048
> > >	Mock_1.fcs/all events/Single Cells/Q2: Annexin V+ , Comp-Propidium Iodide-A+	7.82	253
> > >	Mock_1.fcs/all events/Single Cells/Q3: Annexin V+ , Comp-Propidium Iodide-A-	3.65	118
> > >	Mock_1.fcs/all events/Single Cells/Q4: Annexin V- , Comp-Propidium Iodide-A-	56.1	1815
	Mock_2.fcs		2016
>	Mock_2.fcs/all events	95.8	1932
> >	Mock_2.fcs/all events/Single Cells	97.4	1881
> > >	Mock_2.fcs/all events/Single Cells/Q1: Annexin V- , Comp-Propidium Iodide-A+	46.2	869
> > >	Mock_2.fcs/all events/Single Cells/Q2: Annexin V+ , Comp-Propidium Iodide-A+	8.51	160
> > >	Mock_2.fcs/all events/Single Cells/Q3: Annexin V+ , Comp-Propidium Iodide-A-	2.07	39
> > >	Mock_2.fcs/all events/Single Cells/Q4: Annexin V- , Comp-Propidium Iodide-A-	43.2	813
	Mock_3.fcs		2688
>	Mock_3.fcs/all events	93	2499
> >	Mock_3.fcs/all events/Single Cells	97.7	2441
> > >	Mock_3.fcs/all events/Single Cells/Q1: Annexin V- , Comp-Propidium Iodide-A+	32.1	783
> > >	Mock_3.fcs/all events/Single Cells/Q2: Annexin V+ , Comp-Propidium Iodide-A+	8.36	204
> > >	Mock_3.fcs/all events/Single Cells/Q3: Annexin V+ , Comp-Propidium Iodide-A-	4.22	103
> > >	Mock_3.fcs/all events/Single Cells/Q4: Annexin V- , Comp-Propidium Iodide-A-	55.3	1351
	WT_1.fcs		5184
>	WT_1.fcs/all events	85.2	4415
> >	WT_1.fcs/all events/Single Cells	97.9	4324
> > >	WT_1.fcs/all events/Single Cells/Q1: Annexin V- , Comp-Propidium Iodide-A+	36.4	1573
> > >	WT_1.fcs/all events/Single Cells/Q2: Annexin V+ , Comp-Propidium Iodide-A+	11	474
> > >	WT_1.fcs/all events/Single Cells/Q3: Annexin V+ , Comp-Propidium Iodide-A-	3.33	144
> > >	WT_1.fcs/all events/Single Cells/Q4: Annexin V- , Comp-Propidium Iodide-A-	49.3	2133
	WT_2.fcs		4000
>	WT_2.fcs/all events	95.9	3835
> >	WT_2.fcs/all events/Single Cells	97.7	3748
> > >	WT_2.fcs/all events/Single Cells/Q1: Annexin V- , Comp-Propidium Iodide-A+	44.5	1668
> > >	WT_2.fcs/all events/Single Cells/Q2: Annexin V+ , Comp-Propidium Iodide-A+	11.3	425
> > >	WT_2.fcs/all events/Single Cells/Q3: Annexin V+ , Comp-Propidium Iodide-A-	2.08	78
> > >	WT_2.fcs/all events/Single Cells/Q4: Annexin V- , Comp-Propidium Iodide-A-	42.1	1577
	WT_3.fcs		2536
>	WT_3.fcs/all events	95.1	2413
> >	WT_3.fcs/all events/Single Cells	97.8	2361
> > >	WT_3.fcs/all events/Single Cells/Q1: Annexin V- , Comp-Propidium Iodide-A+	46.5	1099
> > >	WT_3.fcs/all events/Single Cells/Q2: Annexin V+ , Comp-Propidium Iodide-A+	11.7	277
> > >	WT_3.fcs/all events/Single Cells/Q3: Annexin V+ , Comp-Propidium Iodide-A-	2.29	54
> > >	WT_3.fcs/all events/Single Cells/Q4: Annexin V- , Comp-Propidium Iodide-A-	39.4	931
	Omi_1.fcs		6488
>	Omi_1.fcs/all events	77.9	5056
> >	Omi_1.fcs/all events/Single Cells	97.5	4930
> > >	Omi_1.fcs/all events/Single Cells/Q1: Annexin V- , Comp-Propidium Iodide-A+	33.5	1650
> > >	Omi_1.fcs/all events/Single Cells/Q2: Annexin V+ , Comp-Propidium Iodide-A+	13.5	666
> > >	Omi_1.fcs/all events/Single Cells/Q3: Annexin V+ , Comp-Propidium Iodide-A-	3.27	161
> > >	Omi_1.fcs/all events/Single Cells/Q4: Annexin V- , Comp-Propidium Iodide-A-	49.8	2453
	Omi_2.fcs		3664
>	Omi_2.fcs/all events	78.7	2882
> >	Omi_2.fcs/all events/Single Cells	97.2	2801
> > >	Omi_2.fcs/all events/Single Cells/Q1: Annexin V- , Comp-Propidium Iodide-A+	30.8	863
> > >	Omi_2.fcs/all events/Single Cells/Q2: Annexin V+ , Comp-Propidium Iodide-A+	14.2	398
> > >	Omi_2.fcs/all events/Single Cells/Q3: Annexin V+ , Comp-Propidium Iodide-A-	4.68	131
> > >	Omi_2.fcs/all events/Single Cells/Q4: Annexin V- , Comp-Propidium Iodide-A-	50.3	1409
	Omi_3.fcs		2936
>	Omi_3.fcs/all events	95.4	2800
> >	Omi_3.fcs/all events/Single Cells	98.3	2752
> > >	Omi_3.fcs/all events/Single Cells/Q1: Annexin V- , Comp-Propidium Iodide-A+	44.5	1224
> > >	Omi_3.fcs/all events/Single Cells/Q2: Annexin V+ , Comp-Propidium Iodide-A+	12.2	335
> > >	Omi_3.fcs/all events/Single Cells/Q3: Annexin V+ , Comp-Propidium Iodide-A-	2.62	72
> > >	Omi_3.fcs/all events/Single Cells/Q4: Annexin V- , Comp-Propidium Iodide-A-	40.7	1121
