# Supplementary material for: Variant-divergent death: Omicron intensifies bystander T-cell apoptosis via GDF15–BCL2L13
Source: Cell Death Discov. 2026 Mar 28;12:201. doi: 10.1038/s41420-026-03079-x (PMC13150034; doi:10.1038/s41420-026-03079-x)
Supplement: Supplementary file 3 — FACs_original data [file 41420_2026_3079_MOESM3_ESM.zip › FACs original data/Fig 4G 4H statistical data.xls]

## Sheet: Sheet0
Depth	Name	Statistic	#Cells
	Mock_1.fcs		2720
>	Mock_1.fcs/all events	91	2475
> >	Mock_1.fcs/all events/Single Cells	96.9	2398
> > >	Mock_1.fcs/all events/Single Cells/Q1: Annexin V- , Comp-Propidium Iodide-A+	5.13	123
> > >	Mock_1.fcs/all events/Single Cells/Q2: Annexin V+ , Comp-Propidium Iodide-A+	3.34	80
> > >	Mock_1.fcs/all events/Single Cells/Q3: Annexin V+ , Comp-Propidium Iodide-A-	2.42	58
> > >	Mock_1.fcs/all events/Single Cells/Q4: Annexin V- , Comp-Propidium Iodide-A-	89.1	2137
	Mock_2.fcs		2776
>	Mock_2.fcs/all events	87.8	2436
> >	Mock_2.fcs/all events/Single Cells	95.9	2337
> > >	Mock_2.fcs/all events/Single Cells/Q1: Annexin V- , Comp-Propidium Iodide-A+	4.79	112
> > >	Mock_2.fcs/all events/Single Cells/Q2: Annexin V+ , Comp-Propidium Iodide-A+	4.28	100
> > >	Mock_2.fcs/all events/Single Cells/Q3: Annexin V+ , Comp-Propidium Iodide-A-	1.45	34
> > >	Mock_2.fcs/all events/Single Cells/Q4: Annexin V- , Comp-Propidium Iodide-A-	89.5	2091
	Mock_3.fcs		3432
>	Mock_3.fcs/all events	87.6	3005
> >	Mock_3.fcs/all events/Single Cells	96.4	2896
> > >	Mock_3.fcs/all events/Single Cells/Q1: Annexin V- , Comp-Propidium Iodide-A+	4.21	122
> > >	Mock_3.fcs/all events/Single Cells/Q2: Annexin V+ , Comp-Propidium Iodide-A+	3.56	103
> > >	Mock_3.fcs/all events/Single Cells/Q3: Annexin V+ , Comp-Propidium Iodide-A-	1.76	51
> > >	Mock_3.fcs/all events/Single Cells/Q4: Annexin V- , Comp-Propidium Iodide-A-	90.5	2620
	Mock_4.fcs		2128
>	Mock_4.fcs/all events	64.1	1364
> >	Mock_4.fcs/all events/Single Cells	97.7	1333
> > >	Mock_4.fcs/all events/Single Cells/Q1: Annexin V- , Comp-Propidium Iodide-A+	4.58	61
> > >	Mock_4.fcs/all events/Single Cells/Q2: Annexin V+ , Comp-Propidium Iodide-A+	5.4	72
> > >	Mock_4.fcs/all events/Single Cells/Q3: Annexin V+ , Comp-Propidium Iodide-A-	1.95	26
> > >	Mock_4.fcs/all events/Single Cells/Q4: Annexin V- , Comp-Propidium Iodide-A-	88.1	1174
	Mock_5.fcs		5120
>	Mock_5.fcs/all events	88.8	4545
> >	Mock_5.fcs/all events/Single Cells	97.5	4431
> > >	Mock_5.fcs/all events/Single Cells/Q1: Annexin V- , Comp-Propidium Iodide-A+	5.66	251
> > >	Mock_5.fcs/all events/Single Cells/Q2: Annexin V+ , Comp-Propidium Iodide-A+	5.89	261
> > >	Mock_5.fcs/all events/Single Cells/Q3: Annexin V+ , Comp-Propidium Iodide-A-	1.81	80
> > >	Mock_5.fcs/all events/Single Cells/Q4: Annexin V- , Comp-Propidium Iodide-A-	86.6	3839
	WT_1.fcs		3360
>	WT_1.fcs/all events	77.8	2613
> >	WT_1.fcs/all events/Single Cells	94.3	2465
> >	WT_1.fcs/all events/Single Cells/Comparison
> > >	WT_1.fcs/all events/Single Cells/Q1: Annexin V- , Comp-Propidium Iodide-A+	16.1	396
> > >	WT_1.fcs/all events/Single Cells/Q2: Annexin V+ , Comp-Propidium Iodide-A+	8.97	221
> > >	WT_1.fcs/all events/Single Cells/Q3: Annexin V+ , Comp-Propidium Iodide-A-	3.85	95
> > >	WT_1.fcs/all events/Single Cells/Q4: Annexin V- , Comp-Propidium Iodide-A-	71.1	1753
	WT_2.fcs		4864
>	WT_2.fcs/all events	79.3	3858
> >	WT_2.fcs/all events/Single Cells	94.3	3639
> > >	WT_2.fcs/all events/Single Cells/Q1: Annexin V- , Comp-Propidium Iodide-A+	15.6	566
> > >	WT_2.fcs/all events/Single Cells/Q2: Annexin V+ , Comp-Propidium Iodide-A+	9.1	331
> > >	WT_2.fcs/all events/Single Cells/Q3: Annexin V+ , Comp-Propidium Iodide-A-	3.98	145
> > >	WT_2.fcs/all events/Single Cells/Q4: Annexin V- , Comp-Propidium Iodide-A-	71.4	2597
	WT_3.fcs		4376
>	WT_3.fcs/all events	62.7	2742
> >	WT_3.fcs/all events/Single Cells	94.3	2585
> > >	WT_3.fcs/all events/Single Cells/Q1: Annexin V- , Comp-Propidium Iodide-A+	15.7	407
> > >	WT_3.fcs/all events/Single Cells/Q2: Annexin V+ , Comp-Propidium Iodide-A+	9.59	248
> > >	WT_3.fcs/all events/Single Cells/Q3: Annexin V+ , Comp-Propidium Iodide-A-	4.99	129
> > >	WT_3.fcs/all events/Single Cells/Q4: Annexin V- , Comp-Propidium Iodide-A-	69.7	1801
	WT_4.fcs		5488
>	WT_4.fcs/all events	58.1	3187
> >	WT_4.fcs/all events/Single Cells	93.2	2971
> > >	WT_4.fcs/all events/Single Cells/Q1: Annexin V- , Comp-Propidium Iodide-A+	23	683
> > >	WT_4.fcs/all events/Single Cells/Q2: Annexin V+ , Comp-Propidium Iodide-A+	7.91	235
> > >	WT_4.fcs/all events/Single Cells/Q3: Annexin V+ , Comp-Propidium Iodide-A-	4.01	119
> > >	WT_4.fcs/all events/Single Cells/Q4: Annexin V- , Comp-Propidium Iodide-A-	65.1	1934
	WT_5.fcs		6936
>	WT_5.fcs/all events	74.8	5185
> >	WT_5.fcs/all events/Single Cells	96.3	4994
> > >	WT_5.fcs/all events/Single Cells/Q1: Annexin V- , Comp-Propidium Iodide-A+	14.5	722
> > >	WT_5.fcs/all events/Single Cells/Q2: Annexin V+ , Comp-Propidium Iodide-A+	8.57	428
> > >	WT_5.fcs/all events/Single Cells/Q3: Annexin V+ , Comp-Propidium Iodide-A-	3.8	190
> > >	WT_5.fcs/all events/Single Cells/Q4: Annexin V- , Comp-Propidium Iodide-A-	73.2	3654
	Omi_1.fcs		4304
>	Omi_1.fcs/all events	66.5	2861
> >	Omi_1.fcs/all events/Single Cells	93.3	2670
> > >	Omi_1.fcs/all events/Single Cells/Q1: Annexin V- , Comp-Propidium Iodide-A+	20.6	550
> > >	Omi_1.fcs/all events/Single Cells/Q2: Annexin V+ , Comp-Propidium Iodide-A+	12.1	322
> > >	Omi_1.fcs/all events/Single Cells/Q3: Annexin V+ , Comp-Propidium Iodide-A-	3.56	95
> > >	Omi_1.fcs/all events/Single Cells/Q4: Annexin V- , Comp-Propidium Iodide-A-	63.8	1703
	Omi_2.fcs		5056
>	Omi_2.fcs/all events	70.4	3557
> >	Omi_2.fcs/all events/Single Cells	94.7	3367
> > >	Omi_2.fcs/all events/Single Cells/Q1: Annexin V- , Comp-Propidium Iodide-A+	22.9	770
> > >	Omi_2.fcs/all events/Single Cells/Q2: Annexin V+ , Comp-Propidium Iodide-A+	12.1	409
> > >	Omi_2.fcs/all events/Single Cells/Q3: Annexin V+ , Comp-Propidium Iodide-A-	4.04	136
> > >	Omi_2.fcs/all events/Single Cells/Q4: Annexin V- , Comp-Propidium Iodide-A-	60.9	2052
	Omi_3.fcs		5032
>	Omi_3.fcs/all events	80.2	4037
> >	Omi_3.fcs/all events/Single Cells	95.1	3841
> > >	Omi_3.fcs/all events/Single Cells/Q1: Annexin V- , Comp-Propidium Iodide-A+	15.7	604
> > >	Omi_3.fcs/all events/Single Cells/Q2: Annexin V+ , Comp-Propidium Iodide-A+	10.5	403
> > >	Omi_3.fcs/all events/Single Cells/Q3: Annexin V+ , Comp-Propidium Iodide-A-	3.54	136
> > >	Omi_3.fcs/all events/Single Cells/Q4: Annexin V- , Comp-Propidium Iodide-A-	70.2	2698
	Omi_4.fcs		4832
>	Omi_4.fcs/all events	54.8	2648
> >	Omi_4.fcs/all events/Single Cells	94.2	2494
> > >	Omi_4.fcs/all events/Single Cells/Q1: Annexin V- , Comp-Propidium Iodide-A+	20.8	519
> > >	Omi_4.fcs/all events/Single Cells/Q2: Annexin V+ , Comp-Propidium Iodide-A+	11.9	297
> > >	Omi_4.fcs/all events/Single Cells/Q3: Annexin V+ , Comp-Propidium Iodide-A-	4.33	108
> > >	Omi_4.fcs/all events/Single Cells/Q4: Annexin V- , Comp-Propidium Iodide-A-	63	1570
	Omi_5.fcs		5160
>	Omi_5.fcs/all events	63.7	3289
> >	Omi_5.fcs/all events/Single Cells	95.4	3137
> > >	Omi_5.fcs/all events/Single Cells/Q1: Annexin V- , Comp-Propidium Iodide-A+	19.4	608
> > >	Omi_5.fcs/all events/Single Cells/Q2: Annexin V+ , Comp-Propidium Iodide-A+	11.1	347
> > >	Omi_5.fcs/all events/Single Cells/Q3: Annexin V+ , Comp-Propidium Iodide-A-	3.86	121
> > >	Omi_5.fcs/all events/Single Cells/Q4: Annexin V- , Comp-Propidium Iodide-A-	65.7	2061
