# Supplementary material for: Variant-divergent death: Omicron intensifies bystander T-cell apoptosis via GDF15–BCL2L13
Source: Cell Death Discov. 2026 Mar 28;12:201. doi: 10.1038/s41420-026-03079-x (PMC13150034; doi:10.1038/s41420-026-03079-x)
Supplement: Supplementary file 3 — FACs_original data [file 41420_2026_3079_MOESM3_ESM.zip › FACs original data/Fig 5J 5K statistical data.xls]

## Sheet: Sheet0
Depth	Name	Statistic	#Cells
	APC (Beads).fcs		472
	Propidium Iodide (Cells).fcs		10000
	Mock_1.fcs		9992
>	Mock_1.fcs/all events	95.6	9553
> >	Mock_1.fcs/all events/Single Cells	98.6	9421
> > >	Mock_1.fcs/all events/Single Cells/Q1: Annexin V- , Comp-Propidium Iodide-A+	2.91	274
> > >	Mock_1.fcs/all events/Single Cells/Q2: Annexin V+ , Comp-Propidium Iodide-A+	2.18	205
> > >	Mock_1.fcs/all events/Single Cells/Q3: Annexin V+ , Comp-Propidium Iodide-A-	9.61	905
> > >	Mock_1.fcs/all events/Single Cells/Q4: Annexin V- , Comp-Propidium Iodide-A-	85.4	8041
	Mock_2.fcs		8896
>	Mock_2.fcs/all events	95.4	8488
> >	Mock_2.fcs/all events/Single Cells	98.4	8356
> > >	Mock_2.fcs/all events/Single Cells/Q1: Annexin V- , Comp-Propidium Iodide-A+	2.75	230
> > >	Mock_2.fcs/all events/Single Cells/Q2: Annexin V+ , Comp-Propidium Iodide-A+	2.39	200
> > >	Mock_2.fcs/all events/Single Cells/Q3: Annexin V+ , Comp-Propidium Iodide-A-	9.67	808
> > >	Mock_2.fcs/all events/Single Cells/Q4: Annexin V- , Comp-Propidium Iodide-A-	85.2	7118
	Mock_3.fcs		11296
>	Mock_3.fcs/all events	95	10726
> >	Mock_3.fcs/all events/Single Cells	98.4	10552
> > >	Mock_3.fcs/all events/Single Cells/Q1: Annexin V- , Comp-Propidium Iodide-A+	2.76	291
> > >	Mock_3.fcs/all events/Single Cells/Q2: Annexin V+ , Comp-Propidium Iodide-A+	2.41	254
> > >	Mock_3.fcs/all events/Single Cells/Q3: Annexin V+ , Comp-Propidium Iodide-A-	10.4	1096
> > >	Mock_3.fcs/all events/Single Cells/Q4: Annexin V- , Comp-Propidium Iodide-A-	84.4	8911
	Mock_4.fcs		10552
>	Mock_4.fcs/all events	95.5	10076
> >	Mock_4.fcs/all events/Single Cells	98.5	9929
> > >	Mock_4.fcs/all events/Single Cells/Q1: Annexin V- , Comp-Propidium Iodide-A+	2.86	284
> > >	Mock_4.fcs/all events/Single Cells/Q2: Annexin V+ , Comp-Propidium Iodide-A+	2.28	226
> > >	Mock_4.fcs/all events/Single Cells/Q3: Annexin V+ , Comp-Propidium Iodide-A-	10.9	1087
> > >	Mock_4.fcs/all events/Single Cells/Q4: Annexin V- , Comp-Propidium Iodide-A-	83.9	8332
	Mock_5.fcs		11800
>	Mock_5.fcs/all events	95.4	11257
> >	Mock_5.fcs/all events/Single Cells	98.4	11082
> > >	Mock_5.fcs/all events/Single Cells/Q1: Annexin V- , Comp-Propidium Iodide-A+	3.2	355
> > >	Mock_5.fcs/all events/Single Cells/Q2: Annexin V+ , Comp-Propidium Iodide-A+	2.38	264
> > >	Mock_5.fcs/all events/Single Cells/Q3: Annexin V+ , Comp-Propidium Iodide-A-	10.5	1168
> > >	Mock_5.fcs/all events/Single Cells/Q4: Annexin V- , Comp-Propidium Iodide-A-	83.9	9295
	WT_1.fcs		10264
>	WT_1.fcs/all events	87.5	8986
> >	WT_1.fcs/all events/Single Cells	98.5	8850
> > >	WT_1.fcs/all events/Single Cells/Q1: Annexin V- , Comp-Propidium Iodide-A+	1.56	138
> > >	WT_1.fcs/all events/Single Cells/Q2: Annexin V+ , Comp-Propidium Iodide-A+	12.1	1075
> > >	WT_1.fcs/all events/Single Cells/Q3: Annexin V+ , Comp-Propidium Iodide-A-	22.4	1986
> > >	WT_1.fcs/all events/Single Cells/Q4: Annexin V- , Comp-Propidium Iodide-A-	63.9	5652
	WT_2.fcs		10168
>	WT_2.fcs/all events	87.5	8892
> >	WT_2.fcs/all events/Single Cells	98	8715
> > >	WT_2.fcs/all events/Single Cells/Q1: Annexin V- , Comp-Propidium Iodide-A+	1.35	118
> > >	WT_2.fcs/all events/Single Cells/Q2: Annexin V+ , Comp-Propidium Iodide-A+	10.9	946
> > >	WT_2.fcs/all events/Single Cells/Q3: Annexin V+ , Comp-Propidium Iodide-A-	24.1	2100
> > >	WT_2.fcs/all events/Single Cells/Q4: Annexin V- , Comp-Propidium Iodide-A-	63.7	5551
	WT_3.fcs		10800
>	WT_3.fcs/all events	87.9	9489
> >	WT_3.fcs/all events/Single Cells	98	9295
> > >	WT_3.fcs/all events/Single Cells/Q1: Annexin V- , Comp-Propidium Iodide-A+	1.31	122
> > >	WT_3.fcs/all events/Single Cells/Q2: Annexin V+ , Comp-Propidium Iodide-A+	12.7	1180
> > >	WT_3.fcs/all events/Single Cells/Q3: Annexin V+ , Comp-Propidium Iodide-A-	22.7	2109
> > >	WT_3.fcs/all events/Single Cells/Q4: Annexin V- , Comp-Propidium Iodide-A-	63.3	5884
	WT_4.fcs		11968
>	WT_4.fcs/all events	86.4	10336
> >	WT_4.fcs/all events/Single Cells	98	10134
> > >	WT_4.fcs/all events/Single Cells/Q1: Annexin V- , Comp-Propidium Iodide-A+	1.39	141
> > >	WT_4.fcs/all events/Single Cells/Q2: Annexin V+ , Comp-Propidium Iodide-A+	11.7	1182
> > >	WT_4.fcs/all events/Single Cells/Q3: Annexin V+ , Comp-Propidium Iodide-A-	23.3	2360
> > >	WT_4.fcs/all events/Single Cells/Q4: Annexin V- , Comp-Propidium Iodide-A-	63.7	6451
	WT_5.fcs		11224
>	WT_5.fcs/all events	86.4	9701
> >	WT_5.fcs/all events/Single Cells	98.2	9523
> > >	WT_5.fcs/all events/Single Cells/Q1: Annexin V- , Comp-Propidium Iodide-A+	1.54	147
> > >	WT_5.fcs/all events/Single Cells/Q2: Annexin V+ , Comp-Propidium Iodide-A+	14.2	1348
> > >	WT_5.fcs/all events/Single Cells/Q3: Annexin V+ , Comp-Propidium Iodide-A-	19.5	1856
> > >	WT_5.fcs/all events/Single Cells/Q4: Annexin V- , Comp-Propidium Iodide-A-	64.8	6172
	Omi_1.fcs		12104
>	Omi_1.fcs/all events	88.9	10764
> >	Omi_1.fcs/all events/Single Cells	98.4	10595
> > >	Omi_1.fcs/all events/Single Cells/Q1: Annexin V- , Comp-Propidium Iodide-A+	0.98	104
> > >	Omi_1.fcs/all events/Single Cells/Q2: Annexin V+ , Comp-Propidium Iodide-A+	9.37	993
> > >	Omi_1.fcs/all events/Single Cells/Q3: Annexin V+ , Comp-Propidium Iodide-A-	23.4	2478
> > >	Omi_1.fcs/all events/Single Cells/Q4: Annexin V- , Comp-Propidium Iodide-A-	66.3	7020
	Omi_2.fcs		11912
>	Omi_2.fcs/all events	87.3	10403
> >	Omi_2.fcs/all events/Single Cells	97.8	10170
> > >	Omi_2.fcs/all events/Single Cells/Q1: Annexin V- , Comp-Propidium Iodide-A+	1.4	142
> > >	Omi_2.fcs/all events/Single Cells/Q2: Annexin V+ , Comp-Propidium Iodide-A+	12.4	1259
> > >	Omi_2.fcs/all events/Single Cells/Q3: Annexin V+ , Comp-Propidium Iodide-A-	23.2	2357
> > >	Omi_2.fcs/all events/Single Cells/Q4: Annexin V- , Comp-Propidium Iodide-A-	63	6412
	Omi_3.fcs		15600
>	Omi_3.fcs/all events	87.2	13602
> >	Omi_3.fcs/all events/Single Cells	98	13330
> > >	Omi_3.fcs/all events/Single Cells/Q1: Annexin V- , Comp-Propidium Iodide-A+	1.24	165
> > >	Omi_3.fcs/all events/Single Cells/Q2: Annexin V+ , Comp-Propidium Iodide-A+	13.1	1741
> > >	Omi_3.fcs/all events/Single Cells/Q3: Annexin V+ , Comp-Propidium Iodide-A-	24.6	3275
> > >	Omi_3.fcs/all events/Single Cells/Q4: Annexin V- , Comp-Propidium Iodide-A-	61.1	8149
	Omi_4.fcs		13448
>	Omi_4.fcs/all events	85.9	11551
> >	Omi_4.fcs/all events/Single Cells	97.7	11287
> > >	Omi_4.fcs/all events/Single Cells/Q1: Annexin V- , Comp-Propidium Iodide-A+	1.46	165
> > >	Omi_4.fcs/all events/Single Cells/Q2: Annexin V+ , Comp-Propidium Iodide-A+	13.9	1565
> > >	Omi_4.fcs/all events/Single Cells/Q3: Annexin V+ , Comp-Propidium Iodide-A-	24.4	2749
> > >	Omi_4.fcs/all events/Single Cells/Q4: Annexin V- , Comp-Propidium Iodide-A-	60.3	6808
	Omi_5.fcs		20000
>	Omi_5.fcs/all events	87	17401
> >	Omi_5.fcs/all events/Single Cells	98.1	17065
> > >	Omi_5.fcs/all events/Single Cells/Q1: Annexin V- , Comp-Propidium Iodide-A+	1.42	242
> > >	Omi_5.fcs/all events/Single Cells/Q2: Annexin V+ , Comp-Propidium Iodide-A+	11.8	2013
> > >	Omi_5.fcs/all events/Single Cells/Q3: Annexin V+ , Comp-Propidium Iodide-A-	23.3	3977
> > >	Omi_5.fcs/all events/Single Cells/Q4: Annexin V- , Comp-Propidium Iodide-A-	63.5	10833
